# Supplementary material for: The Distinctive Permutated Domain Structure of Periplasmic α-Amylase (MalS) from Glycoside Hydrolase Family 13 Subfamily 19
Source: Molecules. 2023 May 9;28(10):3972. doi: 10.3390/molecules28103972 (PMC10223318; doi:10.3390/molecules28103972)
Supplement: Supplementary file 1 [file molecules-28-03972-s001.zip]

Archive with 1 entries (1 files):
- molecules-2345953-supplementary.pdf
